# Supplementary material for: Comparative Study of Prebiotics for Infants Using a Fecal Culture System: Insights into Responders and Non-Responders
Source: Nutrients. 2024 Oct 2;16(19):3347. doi: 10.3390/nu16193347 (PMC11478422; doi:10.3390/nu16193347)
Supplement: Supplementary file 1 [file nutrients-16-03347-s001.zip]

Archive with 1 entries (1 files):
- nutrients-3237832-supplementary.pdf
